# Supplementary material for: Developmental pyrethroid exposure causes a neurodevelopmental disorder phenotype in mice
Source: PNAS Nexus. 2023 Apr 25;2(4):pgad085. doi: 10.1093/pnasnexus/pgad085 (PMC10129348; doi:10.1093/pnasnexus/pgad085)
Supplement: pgad085_Supplementary_Data [file pgad085_supplementary_data.zip]

Archive with 4 entries (4 files):
- PNASNEXUS-PNASNEXUS-2022-00680-s01.docx
- PNASNEXUS-PNASNEXUS-2022-00680-s02.xlsx
- PNASNEXUS-PNASNEXUS-2022-00680-s03.xlsx
- PNASNEXUS-PNASNEXUS-2022-00680-s04.xlsx
