# Supplementary material for: Developmental pyrethroid exposure causes a neurodevelopmental disorder phenotype in mice
Source: PNAS Nexus. 2023 Apr 25;2(4):pgad085. doi: 10.1093/pnasnexus/pgad085 (PMC10129348; doi:10.1093/pnasnexus/pgad085)
Supplement: pgad085_Supplementary_Data [file pgad085_supplementary_data.zip › PNASNEXUS-PNASNEXUS-2022-00680-s02.xlsx]

## Sheet: USV
Call number
	Males				Females
	Subject	Group	# of calls (S1)	# of calls (S2)		# of calls (S1)	# of calls (S2)
	1A	1	223	78		172	10
	1B	1	167	41		491	123
	2B	1	305	84		236	73
	4A	2	455	6		55	10
	4B	2	63	11		122	6
	5A	2	138	24		18	13
	6A	2	36	1		41	4
	6B	2	88	0		459	52
meanfreq
	Subject	Group	Male	Female
	1A	1	72777.7	72996.8
	1B	1	79559.8	71876.6
	2B	1	83614.9	72763.4
	4A	2	77594.5	76019.1
	4B	2	77549.3	81873.8
	5A	2	78988.6	75088.7
	6A	2	78008.4	67919.9
	6B	2	71473.4	72569.1
medfreq
			Male	Female
	Subject	Group	72778.9	72494.5
	1A	1	78546.9	71042.8
	1B	1	83480.9	72638.1
	2B	1	76185.7	74288.5
	4A	2	77505	81250.4
	4B	2	78688.6	75179.8
	5A	2	76681.5	68127.6
	6A	2	71969.8	73175.7
	6B	2
maxfreq
			Male	Female
	1A	1	78747.5	80709.4
	1B	1	89970.7	85209.5
	2B	1	95254.9	80040.3
	4A	2	90322.4	92060
	4B	2	83110.2	92503.3
	5A	2	89739.4	83947.6
	6A	2	85182.8	69116.5
	6B	2	74489.3	78093.8
minfreq
			Male	Female
	1A	1	78747.5	65552
	1B	1	71702	61258.9
	2B	1	72761.9	65620.2
	4A	2	67506.6	65014.3
	4B	2	72674.7	72105.8
	5A	2	69299.5	69802.9
	6A	2	73290.6	65735.1
	6B	2	66236.3	64076.5
longfreq
			Male	Female
	1A	1	72681.6	72476.7
	1B	1	77688.6	71091.6
	2B	1	82649.2	73008.5
	4A	2	74918.7	73163.6
	4B	2	78317.5	79459
	5A	2	76666.7	73222.2
	6A	2	75555.6	68292.7
	6B	2	72441.9	73590.4
loudfreq
			Male	Female
	1A	1	74602.9	73946.8
	1B	1	79210	72739.6
	2B	1	81306.8	73356.7
	4A	2	75016.7	73305.6
	4B	2	78626	83755.4
	5A	2	78593.8	77698.7
	6A	2	79321.5	68223.3
	6B	2	72715	73766.5
meanamp
			Male	Female
	1A	1	17.3832	21.3016
	1B	1	15.7824	21.835
	2B	1	14.1181	16.3731
	4A	2	16.9451	18.374
	4B	2	16.8837	17.1334
	5A	2	15.5737	14.7502
	6A	2	16.4818	17.4947
	6B	2	17.681	19.0965
medamp
			Male	Female
	1A	1	18.0812	22.7459
	1B	1	16.3457	23.3439
	2B	1	14.2149	17.1166
	4A	2	17.324	18.7119
	4B	2	17.3736	17.527
	5A	2	16.0743	14.5945
	6A	2	16.9055	18.1145
	6B	2	18.6512	20.0689
maxamp
			Male	Female
	1A	1	25.4257	28.6709
	1B	1	23.4534	32.1394
	2B	1	21.5476	23.0464
	4A	2	25.3836	29.3879
	4B	2	26.228	26.2666
	5A	2	22.9323	25.0317
	6A	2	23.6566	25.3995
	6B	2	23.7062	27.2771
minamp
			Male	Female
	1A	1	6.72426	6.63684
	1B	1	6.11295	6.35151
	2B	1	6.01534	6.58384
	4A	2	6.42185	5.81927
	4B	2	6.88255	6.2706
	5A	2	6.35108	6.62597
	6A	2	7.27109	6.68003
	6B	2	7.15706	6.53683
percnan
			Male	Female
	1A	1	0.711505	0.757294
	1B	1	0.581072	0.708214
	2B	1	0.632256	0.707738
	4A	2	0.692651	0.597353
	4B	2	0.589518	0.621478
	5A	2	0.644793	0.543356
	6A	2	0.571053	0.61766
	6B	2	0.796396	0.756786
jumpcall
%			Male	Female
	1A	1	0.188341	0.273256
	1B	1	0.377246	0.553971
	2B	1	0.304918	0.245763
	4A	2	0.503297	0.545455
	4B	2	0.111111	0.401639
	5A	2	0.42029	0.222222
	6A	2	0.277778	0
	6B	2	0.0348837	0.189542
startfreq
			Male	Female
	1A	1	71658.6	70991.4
	1B	1	78275.4	68369.3
	2B	1	84068.4	70825.9
	4A	2	72531.2	73226.3
	4B	2	78280	78395.2
	5A	2	75314.6	76536.1
	6A	2	75252.5	67925.5
	6B	2	71326	71314.1
startderiv
			Male	Female
	1A	1	468.726	1462.78
	1B	1	-100.366	2775.29
	2B	1	196.888	3022.99
	4A	2	1644.47	1055.5
	4B	2	-111.786	-1023.57
	5A	2	1047.85	-1046.32
	6A	2	3765.16	290.644
	6B	2	1280.3	2947.77
medderiv
			Male	Female
	1A	1	-935.463	-425.134
	1B	1	-2399.23	-1388.08
	2B	1	-3109.08	-801.68
	4A	2	-1223.18	-1340.19
	4B	2	-525.14	-1743.86
	5A	2	-1311.41	-1408.5
	6A	2	3279.22	-261.579
	6B	2	-1313.28	-1309.86
maxabsderiv
			Male	Female
	1A	1	9122.04	9570.96
	1B	1	9345.85	16552.5
	2B	1	14777.1	8959.46
	4A	2	15794.4	18484.9
	4B	2	6740.16	12528.6
	5A	2	12011.2	4747.18
	6A	2	8695.09	1765.13
	6B	2	5687.83	7541.54
maxderivltzero
			Male	Female
	1A	1	0.506726	0.622093
	1B	1	0.592814	0.358452
	2B	1	0.485246	0.508475
	4A	2	0.364835	0.436364
	4B	2	0.238095	0.565574
	5A	2	0.536232	0.166667
	6A	2	0	0.146341
	6B	2	0.697674	0.616558
bwfreq
			Male	Female
	1A	1	12398.6	15157.4
	1B	1	18268.8	23950.6
	2B	1	22493	14420.1
	4A	2	22815.8	27045.7
	4B	2	10435.5	20397.5
	5A	2	20439.8	14144.7
	6A	2	11892.2	3381.39
	6B	2	8252.93	14017.4
endfreq
			Male	Female
	1A	1	73038.9	74864.4
	1B	1	81136.6	75591.6
	2B	1	80566.4	73741
	4A	2	81359.8	78077.4
	4B	2	77325	83841.1
	5A	2	80470.4	76245.5
	6A	2	81598.2	67223.7
	6B	2	68132.3	70284.5

## Sheet: Juvenile Play
Mouse	Group	Self-grooming (s)	Self-grooming bouts	Following (s)	Sniffing Face (s)	Sniffing body/genitals (s)	Allogrooming (s)	Huddling (s)	Playing (s)	Playing (incidence)
1A	1	491.02	14	0.81	14.94	52.56	4.81	239.89	0	0													C
1B	1	570.6	30	7.07	27.05	20.25	32.45	5.81	0	0													C
2A	1	515.57	27	3.47	10.94	22.34	34.84	0	0	0													C
2B	1	387.53	27	0	11.71	17.08	33.11	59.92	0	0													C
3A	1	624.9	34	1.63	11.16	26.48	3.16	0	0	0													C
4A	2	728.09	36	1.34	11.37	18.68	57.47	100.96	0	0													D
5B	2	490.73	29	0	14.76	16.28	26.77	5.15	0	0													D
6A	2	696.95	40	5.93	12.33	31.11	8.04	157.97	0	0													D
6B	2	203.71	10	2.97	13.46	12.85	9.66	1324.6	0	0													D

## Sheet: Novel cage
Mouse	Group	Digging	Self Grooming	Inchworming
1A	1	47.85	12.75	18.25
1B	1	42.05	4.14	7.47
2B	1	40.77	10.9	6.42
3A	1	101.98	8.37	8.71
4A	2	57.41	48.87	4.37
5A	2	65.15	11.04	50.32
5B	2	32.3	23.39	7.69
6A	2	29.49	13.87	11.58
6B	2	45.96	14.79	10.12

## Sheet: Social Interaction
Mouse	Group	Self-grooming (s)	Self-grooming bouts	Average Bout Duration	Following (s)	Sniffing Face (s)	Sniffing body/genitals (s)	Allogrooming (s)	Huddling (s)
1A	1	100.14	23	4.35391	0	8.24	12.37	0	0
1B	1	73.32	25	2.9328	0	6.95	17.22	0	0
2B	1	148.3	34	4.36176	1.07	20.34	39.27	0	0
3A	1	136.41	29	4.70379	1.02	12.53	46.52	0	0
4A	2	126.93	28	4.53321	2.22	24.37	35.97	0	0
5A	2	111.55	26	4.29038	0	19.06	7.37	0	0
5B	2	80.42	27	2.97852	0	15.44	12.31	0	0
6A	2	121.48	43	2.82512	0	42.05	13.87	0	0
6B	2	89.69	27	3.32185	0	19.36	51.64	1.69	0

## Sheet: Marble Burying
Subject	Group	Visible	Buried
1A	1	16	4
1B	1	18	2
2B	1	16	4
3A	1	15	5
4A	2	19	1
5A	2	19	1
5B	2	19	1
6A	2	19	1
6B	2	19	1

## Sheet: Social Approach
Mouse ID	Group	Object	Mouse	Novel	Familiar
1a	1	134.59	127.01	274.34	102.56
1b	1	83.4	247.14	99.24	7.44
2b	1	165.82	303.48	225.9	190.78
3a	1	189.1	272.28	172.84	222.1
4a	2	164.04	248	206.72	234.56
5a	2	179.38	274.88	250.32	117.42
5b	2	75.52	390.38	326.24	97.08
6a	2	107.16	270.6	206.02	97.88
6b	2	217.14	183.18	106.96	183.32

## Sheet: Operant
Reinforcements earned - last 7 training days
Mouse	Group	Box	D1	D2	D3	D4	D5	D6	D7	Mouse	Days	Passed
1B	1	1	25	27	41	56	52	59	60	1B	7	1
2B	1	2	23	7	6	28	35	34	58	2B	10	1
3B	1	3	27	43	44	50	49	44	60	3B	4	1
4A	1	4	29	27	17	32	42	58	56	4A	10	1
5A	1	5	39	42	31	46	46	55	60	5A	10	1
5B	1	6	32	38	40	57	60	40	42	5B	5	1
6A	1	7	39	35	36	42	33	41	59	6A	8	1
7A	2	8	16	11	22	26	24	17	34	7A	10	0
8A	2	9	15	3	4	10	10	9	11	8A	10	0
9B	2	10	19	24	40	41	41	33	45	9B	7	1
10A	2	11	0	41	40	13	6	8	35	10A	7	1
10B	2	12	12	12	52	45	46	52	59	10B	8	1
11A	2	13	44	47	46	47	35	33	60	11A	10	1
11B	2	14	30	36	49	51	36	35	47	11B	7	0
12A	2	15	43	34	38	39	37	38	60	12A	10	1
12B	2	16	40	40	30	36	35	38	60	12B	10	1
Time to completion - last 7 training days
Mouse	Group	Box	D1	D2	D3	D4	D5	D6	D7
1B	1	1	70	70	70	70	70	70	61.63
2B	1	2	70	70	70	70	70	70	70
3B	1	3	70	70	70	70	70	70	69.22
4A	1	4	70	70	70	70	70	70	70
5A	1	5	70	70	70	70	70	70	39.42
5B	1	6	70	70	70	70	66.87	70	70
6A	1	7	70	70	70	70	70	70	70
7A	2	8	70	70	70	70	70	70	70
8A	2	9	70	70	70	70	70	70	70
9B	2	10	70	70	70	70	70	70	70
10A	2	11	70	70	70	70	70	70	70
10B	2	12	70	70	70	70	70	70	70
11A	2	13	70	70	70	70	70	70	62.57
11B	2	14	70	70	70	70	70	70	70
12A	2	15	70	70	70	70	70	70	25.2
12B	2	16	70	70	70	70	70	70	61.52
Reinforcement Rate
		FR1								RI1					RI2
Mouse	Box	S1	S2	S3	S4	S5	S6	S7		S8	S9	S10	S11		S12	S13	S14	S15
1B	1	0.357143	0.385714	0.585714	0.8	0.742857	0.842857	0.973552		9.64809	8.3378	6.55405	8.69198		10.2532	10.4746	11.129	8.33977
2B	2	0.328571	0.1	0.0857143	0.4	0.5	0.485714	0.828571		0.5	0.614286	0.585714	0.357143
3B	3				0.385714	0.614286	0.628571	0.722335		11.4634	7.6324	5.85185	9.03633		9.30909	8.19853	7.61905	7.30897
4A	4	0.414286	0.385714	0.242857	0.457143	0.6	0.828571	0.8		4.30079	2.30924	2.88684	3.4252		9.3913	3.77737	2.1	2.05714
5A	5	0.557143	0.6	0.442857	0.657143	0.657143	0.785714	1.52207		8.88594	6.65706	7.02532	5.7109		10.4167	11.0117	12.6102	10.3667
5B	6			0.457143	0.542857	0.598176	0.814286	0.857143		9.5189	7.92829	10.1562	8.37838		9.96441	8.82353	11.8265	11.3008
6A	7	0.557143	0.5	0.514286	0.6	0.471429	0.585714	0.842857		16.4234	19.3886	16.3596	14.9789		17.5113	13.4934	9.21053	4.89362
7A	8	0.228571	0.157143	0.314286	0.371429	0.342857	0.242857	0.485714
8A	9	0.214286	0.0428571	0.0571429	0.142857	0.142857	0.128571	0.157143
9B	10	0.271429	0.342857	0.571429	0.585714	0.585714	0.471429	0.642857		3.75954	2.56522	4.11192	1.62627		5.63187	6.81115	8.52113	5.84775
10A	11	0	0.585714	0.571429	0.185714	0.0857143	0.114286	0.5
10B	12	0.171429	0.171429	0.742857	0.642857	0.657143	0.742857	0.842857		5.89666	12.2128	11.3023	7.33564		12.2957	12.1138	10.8696	6.90476
11A	13	0.628571	0.671429	0.657143	0.671429	0.5	0.471429	0.958926		7.17073	5.83756	8.87597	8.71711		9.5122	11.0294	14.542	8.02292
11B	14	0.428571	0.514286	0.7	0.728571	0.514286	0.5	0.671429
12A	15	0.614286	0.485714	0.542857	0.557143	0.528571	0.542857	2.38095		10.3456	10.1969	9.6861	15.1957		6.91525	10.6786	7.31013	5.73333
12B	16	0.571429	0.571429	0.428571	0.514286	0.5	0.542857	0.975293		6.34503	6.09687	10.7391	12.25		4.57023	8.8843	4.26407	2.11429

## Sheet: Contingency
Contingency Degradation tests
	Phase 1			Phase 2			Phase 3
Group	A	I		A	I		A	I
1	103	33		75	66		53	73
1	61	62		60	76		61	58
1	63	56		65	52		62	44
1	82	29		71	24		36	35
1	90	54		66	59		40	36
1	57	36		72	61		14	20
2	7	13		33	24		50	33
2	35	47		71	49		64	44
2	44	25		42	39		31	25
2	43	37		63	44		38	17
2	28	39		42	32		53	35

## Sheet: Fear
FEAR ACQUISITION
Alone controls
	Habituation	T1	T2	T3	T4	T5
1A-3	14.86	82.14	55.36	78.57	70.8	25
1B-2	1.16	15.93	24.78	56.25	33.04	69.64
3A-2	3.38	3.54	36.28	60.71	59.82	92.86
4A-2	3.92	3.54	15.04	67.86	66.07	82.14
5B-2	0.36	0	5.36	56.25	48.67	70.8
6A-2	2.94	16.96	41.07	66.07	60.18	53.1
6B-2	0.62	4.46	25	61.61	82.3	70.8
Demonstrators
	Habituation	T1	T2	T3	T4	T5	Tones
1A-1	24.47	58.93	59.82	62.5	84.07	8.33	54.73
1A-2	5.69	26.79	61.61	75	92.92	25	56.264
1B-1	4.81	5.31	29.2	73.21	85.71	87.5	56.186
3A-1	4.36	11.5	29.2	65.18	79.46	53.57	47.782
5A	2.23	2.65	20.35	62.5	67.86	96.43	49.958
4A-1	3.47	3.54	40.71	83.93	74.11	73.21	55.1
5B-1	1.51	0	34.82	42.86	53.98	75.22	41.376
6A-1	2.14	15.18	49.11	50.89	79.65	86.73	56.312
6B-1	2.23	4.46	20.54	50.89	67.26	80.53	44.736
FEAR MEMORY
Observers (acquisition)
	Base	T1	T2	T3	T4	T5
A	9.34	66.96	53.57	46.9	48.67	33.04
A	9.25	1.79	3.57	4.42	1.77	0.89
A	7.39	0.88	2.68	4.46	1.79	5.31
A	18.86	42.86	25.89	44.64	31.86	12.39
B	9.08	29.46	9.82	14.29	13.39	21.24
B	15.49	18.75	10.71	7.14	33.93	19.47
B	9.53	5.31	2.68	7.14	1.79	6.19
B	8.01	34.82	32.14	40.71	52.68	47.32
B	16.3	55.75	59.82	47.32	26.79	31.86
Demonstrators
	Base	T1	T2	T3	T4	T5	Avg
A	32.12	93.75	95.54	95.58	98.23	98.21	96.262
A	64.23	68.75	87.5	81.42	15.93	92.86	69.292
A	23.95	85.84	74.11	91.96	78.57	69.91	80.078
A	28.11	39.29	33.04	15.18	31.86	35.4	30.954
B	48.35	29.46	89.29	23.21	45.54	49.56	47.412
B	32.15	46.43	46.43	46.43	31.25	25.66	39.24
B	22.44	31.86	41.07	9.82	27.68	10.62	24.21
B	16.99	18.75	15.18	22.12	3.57	3.57	12.638
B	25.65	47.79	30.36	33.04	8.93	7.96	25.616
Alone control
	Base	T1	T2	T3	T4	T5	Avg
A	28.94	94.69	94.64	97.32	98.21	95.58	96.088
A	44.17	36.28	50.89	51.79	25.89	64.6	45.89
A	26.6	95.54	93.75	91.07	78.76	89.38	89.7
B	32.12	27.68	27.68	31.25	46.02	30.97	32.72
B	25.65	78.76	91.07	91.96	80.36	72.57	82.944
B	30.07	88.39	97.32	92.04	90.18	95.54	92.694
B	19.68	76.11	90.18	83.04	86.61	78.76	82.94
Alone control D2
	Base	T1	T2	T3	T4	T5	Avg
A	19.66	59.82	67.86	91.15	91.96	86.61	79.48
A	33.81	75.89	96.46	72.57	90.18	91.96	85.412
A	15.3	77.68	86.73	76.99	90.18	84.82	83.28
B	8.72	16.07	80.53	0	0	3.57	20.034
B	7.65	75.22	60.71	58.93	32.14	21.24	49.648
B	25.89	51.33	92.86	100	22.32	80.53	69.408
B	15.66	91.07	95.58	69.64	90.18	84.82	86.258
CONTEXTUAL FEAR
Demonstrators
	Context A	Context B
A	24.47	32.12
A	5.69	64.23
A	4.81	23.95
A	4.36	28.11
B	2.23	48.35
B	3.47	32.15
B	1.51	22.44
B	2.14	16.99
B	2.23	25.65
Observers			Ranks
	Context B		Context B
A	9.34		5
A	9.25		4
A	7.39		1
A	18.86		9
B	9.08		3
B	15.49		7
B	9.53		6
B	8.01		2
B	16.3		8
