# Supplementary material for: Developmental pyrethroid exposure causes a neurodevelopmental disorder phenotype in mice
Source: PNAS Nexus. 2023 Apr 25;2(4):pgad085. doi: 10.1093/pnasnexus/pgad085 (PMC10129348; doi:10.1093/pnasnexus/pgad085)
Supplement: pgad085_Supplementary_Data [file pgad085_supplementary_data.zip › PNASNEXUS-PNASNEXUS-2022-00680-s03.xlsx]

## Sheet: USV
Subject	Group	M	F
1	1	177	20
2	1	150	208
3	1	402	301
4	1	330	83
5	1	147	57
8	1	16	96
9	1	141	49
10	1	148	188
11	1	21	306
12	1	256	103
13	1	33	147
14	1	619	307
16	1	247	262
17	1	112	287
20	1	193	14
22	1	45	55
23	1	16	129
25	2	240	36
26	2	163	166
29	2	540	266
31	2	82	133
32	2	287	78
33	2	202	24
34	2	105	34
36	2	235	123
39	2	108	234
41	2	123	154
43	2	379	45
44	2	390	33
45	2	283	36
48	2	417	137

## Sheet: Fear
WITHIN SESSION LEARNING										MEMORY
Subject	Group	B	T1	T2	T3	T4	T5	Tones		B	T1	T2	T3	T4	T5
1	1	0	0	0	7.96	35.4	15.04	11.68		2.505	4.42	21.24	12.39	18.58	8.85
2	1	0	0	1.77	1.77	26.55	30.09	12.036		7.07667	10.62	21.24	44.25	23.01	0
3	1	8.85	5.31	3.54	32.74	38.94	38.05	23.716		4.275	6.19	1.77	6.19	7.96	1.77
4	1	0	0	0	35.4	61.06	62.83	31.858		13.7167	7.08	7.96	13.27	13.27	25.66
5	1	14.15	1.77	9.73	20.35	45.13	44.25	24.246		11.5117	37.17	0	33.63	4.42	7.96
8	1	13.27	0	15.93	38.94	67.26	39.82	32.39		22.07	1.77	0	0	9.73	15.04
9	1	10.62	1.77	5.31	33.63	4.42	51.33	19.292		42.9267	47.79	8.85	35.4	27.43	67.26
10	1	0	0	8.85	41.59	61.06	44.25	31.15		12.4333	28.32	34.51	21.24	36.28	2.65
11	1	23.88	0	0	3.54	5.31	34.51	8.672		21.2367	81.42	76.11	74.34	61.06	74.34
12	1	3.54	5.31	2.65	7.96	65.49	69.03	30.088		10.175	38.94	51.33	23.01	25.66	46.9
13	1	3.54	1.77	0	1.77	3.54	35.4	8.496		2.95	21.24	16.81	13.27	25.66	1.77
16	1	5.31	0	32.74	35.4	40.71	65.49	34.868		14.3067	30.97	53.1	54.87	44.25	72.57
17	1	20.35	0	4.42	48.67	66.37	79.65	39.822		27.58	55.75	72.57	81.42	81.42	49.56
18	1	4.42	0	7.96	30.97	53.1	54.87	29.38		1.18	39.82	52.21	43.36	7.96	51.33
19	1	4.42	3.54	1.77	38.94	71.68	85.84	40.354		16.9617	68.14	87.61	76.11	64.6	76.99
20	1	0	0	0	0	15.04	58.41	14.69		7.07833	35.4	8.85	4.42	10.62	23.01
22	1	0	0	1.77	11.5	27.43	31.86	14.512		6.045	23.89	46.02	27.43	23.01	48.67
23	1	7.96	0	0	7.96	14.16	38.05	12.034		3.245	43.36	37.17	34.51	17.7	10.62
25	2	7.08	0	3.54	4.42	33.63	24.78	13.274		8.25833	11.5	1.77	5.31	15.93	13.27
26	2	4.42	0	5.31	13.27	46.02	42.48	21.416		3.68667	6.19	3.54	6.19	21.24	6.19
29	2	1.77	0	7.08	18.58	81.42	75.22	36.46		69.3233	77.88	5.31	40.71	18.58	58.41
30	2	0	0	3.54	14.16	15.93	56.64	18.054		13.7167	0	7.08	10.62	21.24	13.27
31	2	4.42	0	1.77	16.81	19.47	38.05	15.22		20.3533	72.57	74.34	77.88	77.88	78.76
32	2	9.73	0	8.85	41.59	69.91	76.11	39.292		22.86	72.57	69.03	71.68	55.75	52.21
33	2	1.77	0	1.77	20.35	29.2	60.18	22.3		13.715	48.67	45.13	25.66	61.95	17.7
34	2	7.96	0	12.39	30.97	53.1	54.87	30.266		20.795	81.42	72.57	77.88	37.17	58.41
36	2	20.35	2.65	12.39	23.89	67.26	44.25	30.088		20.9433	77.88	88.5	78.76	71.68	75.22
39	2	16.81	3.54	1.77	15.93	66.37	75.22	32.566		39.97	96.46	79.65	86.73	94.69	92.04
41	2	1.77	0	0	1.77	15.04	19.47	7.256		15.3383	63.72	41.59	37.17	20.35	23.89
43	2	0	3.54	4.42	19.47	13.27	11.5	10.44		16.665	70.8	57.52	72.57	38.94	19.47
45	2	1.77	3.54	13.27	59.29	72.57	69.03	43.54		25.0733	67.26	58.41	72.57	74.34	68.14
46	2	1.77	0	0	15.93	17.7	68.14	20.354		20.5	50.44	52.21	41.59	68.14	9.73
48	2	1.77	0	12.39	7.96	47.79	25.66	18.76		7.07667	28.32	30.97	21.24	32.74	27.43

## Sheet: Operant
Reinforcements Earned
									CRITERIA	DAYS TO
SUBJECT	GROUP	D1	D2	D3	D4	D5	D6	D7	PASSED	CRITERIA
1	1	32	2	25	37	44	54	52	1	6
2	1	32	53	57	60	56	57	60	1	4
3	1	32	45	46	46	48	40	45	0
4	1	33	60	60	60	56	59	49	1	2
5	1	33	43	58	60	60	60	60	1	3
8	1	36	45	55	60	60	56	51	1	4
9	1	50	38	55	55	60	60	60	1	5
10	1	34	58	57	45	48	60	60	1	4
11	1	12	31	43	43	47	58	60	1	6
12	1	36	44	60	60	60	60	60	1	3
13	1	20	2	1	12	37	49	47	0
16	1	36	4	3	2	8	57	50	0
17	1	16	41	43	60	60	60	60	1	4
18	1	18	10	37	40	36	56	45	0
19	1	4	26	45	44	51	60	59	1	6
20	1	12	58	60	47	60	53		1	3
22	1	15	42	60	51	49	60	51	1	3
23	1	7	35	56	40	46	57	54	1	4
25	2	24	3	22	48	59	60	49	1	5
26	2	22	60	55	52	60	60	60	1	2
29	2	25	2	13	49	34	60	52	1	6
30	2	26	34	52	60	53	59	51	1	4
31	2	20	31	44	54	60	60	60	1	5
32	2	27	53	60	60	60	55	57	1	3
33	2	7	19	34	60	58	49	59	1	4
34	2	24	20	35	48	51	47	60	1	7
36	2	51	58	60	60	60	60	60	1	3
39	2	35	40	47	58	58	54	55	1	3
41	2	16	43	55	60	55	47	52	1	4
43	2	25	48	57	56	59	60	60	1	5
45	2	31	60	60	60	60	60	60	1	2
46	2	13	3	4	46	60	60	60	1	5
48	2	18	59	60	60	51	57	60	1	3

## Sheet: Marbles
Animal	Group	Visible	Buried
1	1	14	6
2	1	15	5
3	1	18	2
4	1	11	9
5	1	11	9
8	1	13	7
9	1	10	10
10	1	16	4
11	1	8	12
12	1	16	4
13	1	16	4
14	1	3	17
16	1	16	4
17	1	14	6
18	1	14	6
19	1	17	3
20	1	9	11
22	1	14	6
23	1	9	11
25	2	11	9
26	2	17	3
29	2	20	0
30	2	17	3
31	2	17	3
32	2	8	12
33	2	9	11
34	2	20	0
36	2	16	4
41	2	18	2
43	2	17	3
44	2	20	0
46	2	13	7
48	2	18	2

## Sheet: Novel cage
Animal	Group	Grooming
1	1	47.82
2	1	46.2
3	1	40.58
4	1	24.06
5	1	29.84
8	1	22.38
9	1	21.48
10	1	8.16
11	1	25.21
12	1	24.53
13	1	4.15
14	1	34.35
16	1	55.19
17	1	20.42
18	1	20.18
19	1	21.25
20	1	50.13
22	1	5.71
23	1	45.54
25	2	11.72
26	2	21.19
29	2	34.57
30	2	12.05
31	2	24.13
32	2	6.03
33	2	17.64
34	2	33.74
36	2	1.1
41	2	8.41
43	2	27.58
44	2	6.35
46	2	9.88
48	2	7.33
