# Supplementary material for: Developmental pyrethroid exposure causes a neurodevelopmental disorder phenotype in mice
Source: PNAS Nexus. 2023 Apr 25;2(4):pgad085. doi: 10.1093/pnasnexus/pgad085 (PMC10129348; doi:10.1093/pnasnexus/pgad085)
Supplement: pgad085_Supplementary_Data [file pgad085_supplementary_data.zip › PNASNEXUS-PNASNEXUS-2022-00680-s04.xlsx]

## Sheet: FSCV
VS	FSCV
Tau				Area			Half-width			Unc. Peak			cal			Corrected Peak
	A	B		A	B		A	B		A	B		A	B		A	B
1	0.163964	0.211284		0.716133	2.53188		0.191675	0.201374		4.42	17.675		2.02416	2.87328		2.18362	6.15151
1	0.212753	0.152419		1.6431	1.9454		0.243844	0.176288		7.15667	13.2267		4.67112	3.57819		1.53211	3.69647
1	0.24717	0.199086		1.3594	2.1638		0.225846	0.215382		7.26667	10.8467		5.47606	2.15273		1.32699	5.03856
1	0.157997	0.225111		0.6947	0.861		0.203078	0.316482		3.75	4.73333		2.29047	2.35182		1.63722	2.01262
2	0.578658	0.283373		1.4934	1.1135		0.557232	0.192401		3.4	6.25		1.796	2.33104		1.8931	2.6812
2	0.291471	0.592308		3.24297	1.58333		0.376211	0.497823		9.19333	3.86667		4.28454	1.418		2.1457	2.72685
2		0.339566			1.373			0.281301			5.19			3.5581			1.45864
2		0.327508			0.592533			0.370145			3.14			1.18145			2.65775
Tau				Area			Half-width			Unc. Peak			cal			Corrected peak
	A	B		A	B		A	B		A	B		A	B		A	B
1	0.18323	0.228159		0.500467	2.3044		0.188699	0.245959		2.61333	9.57		2.02416	2.87328		1.29107	3.33069
1	0.203563	0.19869		2.51595	2.30433		0.234278	0.216493		11.1717	10.82		4.67112	3.57819		2.39165	3.02387
1	0.185794	0.127304		0.825067	0.9664		0.175776	0.165075		4.8	6.13333		5.47606	2.15273		0.876543	2.8491
1	0.176095	0.163978		0.225875	0.7925		0.102381	0.192377		2.14583	3.92		2.29047	2.35182		0.936853	1.66679
2	0.165985	0.212984		0.862	0.352		0.228972	0.180892		3.38	2.68		1.796	2.33104		1.88196	1.1497
2	0.451462	0.449222		0.796933	0.944083		0.170192	0.101236		4.54	4.91667		4.28454	1.418		1.05962	3.46732
2		0.401691		1.05348	0.964933		0.264257	0.144385		5.03667	4.44			3.5581			1.24786
2		0.223871			0.7702			0.211878			3.27667			1.18145			2.77343

## Sheet: HPLC-MA
				Cont (ng/ml)											Retention time (min)											Dominant channel area
GROUP	Grid for: Concentration		Sample Description	dopamine	DOPAC	HVA	norepinephrine	3-MT	5-HIAA			Grid for: Retention Time		Sample Description	dopamine	DOPAC	HVA	norepinephrine	3-MT	5-HIAA			Grid for: Dominant Channel Area		Sample Description	dopamine	DOPAC	HVA	norepinephrine	3-MT	5-HIAA
N/A		20170725.004.chr	0.1N PCA										20170725.004.chr	0.1N PCA										20170725.004.chr	0.1N PCA
N/A		20170725.005.chr	std 100ng/ml	99.452	100.26	99.016	95.675	98.232	100.835				20170725.005.chr	std 100ng/ml	7.458	6.092	12.717	4.017	15.492	9.533				20170725.005.chr	std 100ng/ml	2.90µC	2.64µC	2.98µC	2.34µC	2.93µC	2.89µC
N/A		20170725.006.chr	1	152.397	14.978	17.579	4.306	8.918	5.167				20170725.006.chr	1	7.525	6.15	12.825	4.042	15.608	9.658				20170725.006.chr	1	4.40µC	394nC	520nC	102nC	256nC	152nC
N/A		20170725.007.chr	2	55.883	9.337	8.106	1.711	3.318	1.952				20170725.007.chr	2	7.492	6.125	12.825	4.025	15.55	9.625				20170725.007.chr	2	1.63µC	246nC	244nC	41.9nC	98.9nC	55.9nC
N/A		20170725.008.chr	6	18.075	2.789	3.141	1.041	1.929	0.33				20170725.008.chr	6	7.483	6.1	12.733	4.033	15.508	9.517				20170725.008.chr	6	522nC	73.4nC	93.0nC	24.7nC	55.4nC	9.67nC
N/A		20170725.009.chr	7	9.319	2.072	2.912	2.608	0.901	1.106				20170725.009.chr	7	7.5	6.133	12.808	4.033	15.567	9.608				20170725.009.chr	7	269nC	54.5nC	86.2nC	61.8nC	25.9nC	32.4nC
N/A		20170725.010.chr	3	111.99	12.487	12.953	1.484	6.422	2.595				20170725.010.chr	3	7.467	6.1	12.75	4.025	15.492	9.55				20170725.010.chr	3	3.23µC	329nC	383nC	35.2nC	184nC	76.1nC
N/A		20170725.011.chr	std 100ng/ml	100.34	100.47	100.506	101.044	98.405	97.952				20170725.011.chr	std 100ng/ml	7.483	6.108	12.742	4.025	15.533	9.567				20170725.011.chr	std 100ng/ml	2.88µC	2.62µC	2.94µC	2.40µC	2.82µC	2.98µC
N/A		20170725.012.chr	4	38.535	4.159	5.897	2.406	2.368	1.82				20170725.012.chr	4	7.525	6.167	12.9	4.042	15.608	9.692				20170725.012.chr	4	1.11µC	109nC	173nC	57.1nC	67.8nC	55.4nC
N/A		20170725.013.chr	5	48.182	4.485	4.581	0.609	2.534	0.5				20170725.013.chr	5	7.492	6.108	12.758	4.033	15.525	9.567				20170725.013.chr	5	1.38µC	117nC	134nC	14.5nC	72.5nC	15.2nC
N/A		20170725.014.chr	8	71.232	6.107	6.548	0.725	3.54	0.886				20170725.014.chr	8	7.525	6.158	12.858	4.05	15.6	9.658				20170725.014.chr	8	2.04µC	159nC	192nC	17.2nC	101nC	27.0nC
N/A		20170725.015.chr	9	47.653	4.502	4.696	0.454	2.422	0.426				20170725.015.chr	9	7.475	6.1	12.742	4.033	15.508	9.525				20170725.015.chr	9	1.37µC	118nC	138nC	10.8nC	69.3nC	13.0nC
Control		20170725.016.chr	10	49.869	10.041	8.002	5.891	3.488	2.212				20170725.016.chr	10	7.533	6.167	12.892	4.05	15.633	9.692				20170725.016.chr	10	1.43µC	262nC	234nC	140nC	99.8nC	67.3nC
N/A		20170725.017.chr	std 100ng/ml	101.506	101.397	102.015	99.871	101.673	103.182				20170725.017.chr	std 100ng/ml	7.542	6.158	12.883	4.042	15.683	9.683				20170725.017.chr	std 100ng/ml	2.86µC	2.60µC	2.91µC	2.35µC	2.91µC	3.10µC
Control		20170725.018.chr	11	84.746	11.79	10.707	3.446	5.648	3.493				20170725.018.chr	11	7.567	6.183	12.933	4.058	15.708	9.725				20170725.018.chr	11	2.39µC	302nC	306nC	81.0nC	162nC	105nC
Control		20170725.019.chr	12	72.339	9.976	9.639	1.937	4.412	2.671				20170725.019.chr	12	7.558	6.175	12.917	4.058	15.7	9.708				20170725.019.chr	12	2.04µC	256nC	275nC	45.6nC	126nC	80.4nC
DPE		20170725.020.chr	17	77.815	9.463	18.604	2.407	5.303	1.807				20170725.020.chr	17	7.608	6.208	12.992	4.067	15.817	9.783				20170725.020.chr	17	2.19µC	243nC	246nC	56.6nC	152nC	54.4nC
DPE		20170725.021.chr	18	117.406	11.688	11.992	3.127	7.329	3.113				20170725.021.chr	18	7.592	6.2	12.975	4.067	15.775	9.758				20170725.021.chr	18	3.31µC	300nC	343nC	73.5nC	210nC	93.7nC
Control		20170725.022.chr	13	118.756	15.023	14.289	2.412	6.301	2.746				20170725.022.chr	13	7.592	6.2	12.95	4.067	15.767	9.75				20170725.022.chr	13	3.35µC	385nC	408nC	56.7nC	180nC	82.6nC
N/A		20170725.023.chr	std 100ng/ml	102.761	103.089	102.686	103.97	102.681	100.897				20170725.023.chr	std 100ng/ml	7.617	6.225	13.05	4.067	15.85	9.842				20170725.023.chr	std 100ng/ml	2.78µC	2.53µC	2.80µC	2.35µC	2.81µC	2.91µC
Control		20170725.024.chr	14	35.066	6.149	3.816	0.856	2.507	1.094				20170725.024.chr	14	7.617	6.217	13.017	4.083	15.8	9.792				20170725.024.chr	14	947nC	151nC	104nC	19.4nC	68.6nC	31.6nC
DPE		20170725.025.chr	19	138.148	15.245	17.358	3.552	8.821	4.899				20170725.025.chr	19	7.625	6.225	13.017	4.083	15.817	9.817				20170725.025.chr	19	3.73µC	374nC	473nC	80.5nC	242nC	141nC
DPE		20170725.026.chr	20	189.531	18.435	20.924	3.259	10.457	3.625				20170725.026.chr	20	7.6	6.2	12.992	4.083	15.775	9.775				20170725.026.chr	20	5.12µC	452nC	570nC	73.8nC	286nC	105nC
Control		20170725.027.chr	15	114.777	15.816	18.138	2.783	8.813	3.953				20170725.027.chr	15	7.633	6.233	13.042	4.092	15.833	9.833				20170725.027.chr	15	3.10µC	388nC	495nC	63.0nC	241nC	114nC
Control		20170725.028.chr	16	100.125	9.776	11.225	7.268	5.568	2.564				20170725.028.chr	16	7.608	6.208	12.992	4.083	15.775	9.775				20170725.028.chr	16	2.70µC	240nC	306nC	165nC	152nC	74.0nC
N/A		20170725.029.chr	std 100ng/ml	99.58	99.496	100.142	100.425	99.888	99.371				20170725.029.chr	std 100ng/ml	7.625	6.225	13.033	4.075	15.825	9.817				20170725.029.chr	std 100ng/ml	2.63µC	2.38µC	2.65µC	2.18µC	2.67µC	2.86µC
DPE		20170725.030.chr	21	264.443	26.066	40.264	5.409	21.098	10.632				20170725.030.chr	21	7.6	6.2	12.975	4.083	15.767	9.767				20170725.030.chr	21	6.97µC	622nC	1.07µC	117nC	563nC	306nC
DPE		20170725.031.chr	22	141.517	14.763	15.666	3.454	8.971	2.744				20170725.031.chr	22	7.617	6.225	13.042	4.083	15.825	9.825				20170725.031.chr	22	3.73µC	353nC	415nC	74.8nC	239nC	79.0nC
DPE		20170725.032.chr	23	132.924	16.6	18.463	2.544	8.213	3.795				20170725.032.chr	23	7.617	6.217	13.008	4.092	15.808	9.8				20170725.032.chr	23	3.51µC	396nC	489nC	55.1nC	219nC	109nC
DPE		20170725.033.chr	24	108.18	12.96	13.493	1.903	6.79	3.308				20170725.033.chr	24	7.6	6.2	12.992	4.083	15.783	9.775				20170725.033.chr	24	3.15µC	341nC	406nC	46.6nC	202nC	94.8nC
DPE		20170725.034.chr	25	83.276	10.8	10.155	1.914	5.287	2.142				20170725.034.chr	25	7.617	6.208	13	4.083	15.8	9.792				20170725.034.chr	25	2.20µC	258nC	269nC	41.5nC	141nC	61.7nC
N/A		20170725.035.chr	std 100ng/ml	100.42	100.504	99.858	99.575	100.112	100.629				20170725.035.chr	std 100ng/ml	7.6	6.192	12.983	4.067	15.783	9.767				20170725.035.chr	std 100ng/ml	2.65µC	2.40µC	2.65µC	2.16µC	2.67µC	2.90µC
N/A		20170725.036.chr	0.1 N PCA										20170725.036.chr	0.1 N PCA										20170725.036.chr	0.1 N PCA

## Sheet: HPLC-Cys
				Cont (ng/ml)							retention time (min)							Dominant Channel Area
GROUP	Grid for: Concentration		Sample Description	Cys-DOPAC	Cys-dopamine	Cys-L-dopa		Grid for: Retention Time		Sample Description	Cys-DOPAC	Cys-dopamine	Cys-L-dopa		Grid for: Dominant Channel Area		Sample Description	Cys-DOPAC	Cys-dopamine	Cys-L-dopa
N/A		20170725_cys.003.chr	0.1N PCA						20170725_cys.003.chr	0.1N PCA						20170725_cys.003.chr	0.1N PCA
N/A		20170725_cys.004.chr	std 25ng/ml	24.629	25.256	24.114			20170725_cys.004.chr	std 25ng/ml	9.633	11.108	7.867			20170725_cys.004.chr	std 25ng/ml	895nC	797nC	797nC
N/A		20170725_cys.005.chr	1	ND	1.159	0.0847			20170725_cys.005.chr	1		11.092	7.842			20170725_cys.005.chr	1		36.6nC	2.80nC
N/A		20170725_cys.006.chr	2	ND	0.306	0.0354			20170725_cys.006.chr	2		11.075	7.9			20170725_cys.006.chr	2		9.65nC	1.17nC
N/A		20170725_cys.007.chr	6	0.0104	0.0184	0.223			20170725_cys.007.chr	6	9.692	11.2	7.875			20170725_cys.007.chr	6	376pC	582pC	7.38nC
N/A		20170725_cys.008.chr	7	ND	ND	0.369			20170725_cys.008.chr	7			7.875			20170725_cys.008.chr	7			12.2nC
N/A		20170725_cys.009.chr	3	ND	0.0103	0.474			20170725_cys.009.chr	3		11.042	7.892			20170725_cys.009.chr	3		325pC	15.7nC
N/A		20170725_cys.010.chr	std 25ng/ml	25.375	24.765	25.494			20170725_cys.010.chr	std 25ng/ml	9.65	11.133	7.883			20170725_cys.010.chr	std 25ng/ml	922nC	781nC	856nC
N/A		20170725_cys.011.chr	4	0.0115	0.0322	0.445			20170725_cys.011.chr	4	9.608	11.183	7.892			20170725_cys.011.chr	4	419pC	1.02nC	14.9nC
N/A		20170725_cys.012.chr	5	ND	0.0383	0.254			20170725_cys.012.chr	5		11.125	7.892			20170725_cys.012.chr	5		1.21nC	8.53nC
N/A		20170725_cys.013.chr	8	0.025	ND	0.2			20170725_cys.013.chr	8	9.592		7.908			20170725_cys.013.chr	8	908pC		6.73nC
N/A		20170725_cys.014.chr	9	0.00135	0.0133	0.175			20170725_cys.014.chr	9	9.642	11.192	7.892			20170725_cys.014.chr	9	48.9pC	419pC	5.89nC
Control		20170725_cys.015.chr	10	ND	1.447	0.351			20170725_cys.015.chr	10		11.158	7.892			20170725_cys.015.chr	10		45.6nC	11.8nC
N/A		20170725_cys.016.chr	std 25ng/ml	25.011	25.012	24.852			20170725_cys.016.chr	std 25ng/ml	9.683	11.175	7.917			20170725_cys.016.chr	std 25ng/ml	895nC	796nC	823nC
Control		20170725_cys.017.chr	11	0.00199	0.00784	0.268			20170725_cys.017.chr	11	9.65	11.233	7.892			20170725_cys.017.chr	11	71.1pC	249pC	8.88nC
Control		20170725_cys.018.chr	12	0.0027	0.0167	0.523			20170725_cys.018.chr	12	9.625	11.133	7.892			20170725_cys.018.chr	12	96.6pC	532pC	17.3nC
DPE		20170725_cys.019.chr	17	0.0169	0.0049	0.367			20170725_cys.019.chr	17	9.675	11.125	7.9			20170725_cys.019.chr	17	605pC	156pC	12.1nC
DPE		20170725_cys.020.chr	18	0.0242	0.0326	0.562			20170725_cys.020.chr	18	9.617	11.2	7.908			20170725_cys.020.chr	18	864pC	1.04nC	18.6nC
Control		20170725_cys.021.chr	13	ND	0.021	0.702			20170725_cys.021.chr	13		11.2	7.917			20170725_cys.021.chr	13		669pC	23.2nC
N/A		20170725_cys.022.chr	std 25ng/ml	25.757	25.595	25.461			20170725_cys.022.chr	std 25ng/ml	9.733	11.225	7.95			20170725_cys.022.chr	std 25ng/ml	894nC	795nC	833nC
Control		20170725_cys.023.chr	14	ND	0.0148	0.3			20170725_cys.023.chr	14		11.2	7.933			20170725_cys.023.chr	14		458pC	9.81nC
DPE		20170725_cys.024.chr	19	ND	ND	0.564			20170725_cys.024.chr	19			7.925			20170725_cys.024.chr	19			18.4nC
DPE		20170725_cys.025.chr	20	ND	ND	0.512			20170725_cys.025.chr	20			7.9			20170725_cys.025.chr	20			16.7nC
Control		20170725_cys.026.chr	15	ND	ND	0.548			20170725_cys.026.chr	15			7.933			20170725_cys.026.chr	15			17.9nC
Control		20170725_cys.027.chr	16	ND	ND	0.916			20170725_cys.027.chr	16			7.908			20170725_cys.027.chr	16			29.9nC
N/A		20170725_cys.028.chr	std 25ng/ml	24.383	24.482	24.588			20170725_cys.028.chr	std 25ng/ml	9.742	11.242	7.958			20170725_cys.028.chr	std 25ng/ml	841nC	758nC	803nC
DPE		20170725_cys.029.chr	21	0.0387	0.0155	0.855			20170725_cys.029.chr	21	9.767	11.233	7.917			20170725_cys.029.chr	21	1.34nC	479pC	27.9nC
DPE		20170725_cys.030.chr	22	0.00808	ND	0.761			20170725_cys.030.chr	22	9.567		7.925			20170725_cys.030.chr	22	279pC		24.8nC
DPE		20170725_cys.031.chr	23	ND	ND	0.387			20170725_cys.031.chr	23			7.925			20170725_cys.031.chr	23			12.6nC
DPE		20170725_cys.032.chr	24	ND	ND	0.561			20170725_cys.032.chr	24			7.917			20170725_cys.032.chr	24			18.3nC
DPE		20170725_cys.033.chr	25	0.00536	ND	0.284			20170725_cys.033.chr	25	9.583		7.95			20170725_cys.033.chr	25	185pC		9.28nC
N/A		20170725_cys.034.chr	std 25ng/ml	25.228	25.827	24.695			20170725_cys.034.chr	std 25ng/ml	9.75	11.258	7.967			20170725_cys.034.chr	std 25ng/ml	884nC	790nC	829nC
N/A		20170725_cys.035.chr	0.1N PCA						20170725_cys.035.chr	0.1N PCA						20170725_cys.035.chr	0.1N PCA
N/A		20170725_cys.036.chr	1+0.5ul 100ng/ml	0.559	1.836	0.386			20170725_cys.036.chr	1+0.5ul 100ng/ml	9.725	11.225	7.917			20170725_cys.036.chr	1+0.5ul 100ng/ml	19.6nC	56.2nC	13.0nC
N/A		20170725_cys.037.chr	T	ND	ND	0.477			20170725_cys.037.chr	T	9.733	11.233	7.958			20170725_cys.037.chr	T			16.0nC
N/A		20170725_cys.038.chr	T+0.5	0.458	0.427	1.078			20170725_cys.038.chr	T+0.5	9.717	11.25	7.958			20170725_cys.038.chr	T+0.5	16.0nC	13.0nC	36.2nC
N/A		20170725_cys.039.chr	T+2	1.841	1.882	2.297			20170725_cys.039.chr	T+2	9.75	11.258	7.958			20170725_cys.039.chr	T+2	64.5nC	57.6nC	77.1nC
N/A		20170725_cys.040.chr	std 25ng/ml	24.772	24.173	25.305			20170725_cys.040.chr	std 25ng/ml	9.75	11.25	7.967			20170725_cys.040.chr	std 25ng/ml	868nC	739nC	850nC
N/A		20170725_cys.041.chr	std 5ng/ml	5.281	5.223	5.626			20170725_cys.041.chr	std 5ng/ml						20170725_cys.041.chr	std 5ng/ml	185nC	160nC	189nC
N/A		20170725_cys.042.chr	std 1ng/ml	0.813	0.992	1.122			20170725_cys.042.chr	std 1ng/ml	9.725	11.25	7.975			20170725_cys.042.chr	std 1ng/ml	28.5nC	30.3nC	37.7nC
N/A		20170725_cys.043.chr	std 0.5ng/ml	0.417	0.399	0.615			20170725_cys.043.chr	std 0.5ng/ml	9.7	11.217	7.95			20170725_cys.043.chr	std 0.5ng/ml	14.6nC	12.2nC	20.7nC
N/A		20170725_cys.044.chr	std 0.1ng/ml	0.0776	0.15	0.0563			20170725_cys.044.chr	std 0.1ng/ml	9.725	11.233	7.967			20170725_cys.044.chr	std 0.1ng/ml	2.72nC	4.60nC	1.89nC
N/A		20170725_cys.045.chr	0.1N PCA						20170725_cys.045.chr	0.1N PCA						20170725_cys.045.chr	0.1N PCA
	Note: ND: not detectable. All the values below 0.1ng/ml were considered as non-detectable and the readings were provided as references.
									EDTA and Na disoceyl
									Lower then 0.1, don’t use it

## Sheet: HPLC-BCA
BCA Assay
Subject	Conc	Count	Mean
10	570.478	3	507.862	10
	424.614
	528.494
11	360.725	3	376.487	11
	344.652
	424.084
12	448.426	3	433.08	12
	429.729
	421.086
13	502.92	3	557.689	13
	662.64
	507.506
14	198.563	3	198.918	14
	204.62
	193.571
15	607.186	3	613.545	15
	640.735
	592.713
16	536.784	3	538.959	16
	527.788
	552.307
17	471.706	3	489.341	17
	511.738
	484.58
18	433.61	3	439.254	18
	457.597
	426.554
19	555.482	3	566.244	19
	578.948
	564.303
20	590.595	3	578.95	20
	554.071
	592.183
21	845.384	3	891.494	21
	870.78
	958.319
22	558.305	3	580.773	22
	600.126
	583.889
23	599.773	3	609.786	23
	569.773
	659.813
24	493.926	3	504.861	24
	490.223
	530.434
25	329.1	3	337.464	25
	329.807
	353.484

## Sheet: VLA
Instrument Type				LS 6000
Data Capture Date				24 Apr 2018 01:39:52				39.6 Ci/mmol H3
User Filename				C:\...\LS WINCONNECTION\DATA\USER02\UN042401.BSF
User Number				2
User Id				3H
User Comments				N
Isotope Name(s):				3H	14C
Scintillator Choice:				LIQUID
DAY 1												DAY 2												DAY 3
					ng/uL	ug/uL											ng/uL	ug/uL											ng/uL	ug/uL
ID	Number	Uptake	%Err1	VMAT2-specific uptake	[Protein]	[Protein]	Protein in 50uL	fmol/ug	Average	St dev		ID	Number	Uptake	%Err1	VMAT2-specific uptake	[Protein]	[Protein]	Protein in 50uL	fmol/ug	Average	St dev		ID	Number	Uptake	%Err1	VMAT2-specific uptake	[Protein]	[Protein]	Protein in 50uL	fmol/ug	Average	St dev
A	1	657	7.8	468	2110.84	2.11084	105.542	3.97335	4.04127	0.228444		A	1	816	7	531	1972.74	1.97274	98.637	4.82381	4.82684	0.277086		A	1	752	7.29	533	2461.77	2.46177	123.088	3.88012	3.63989	0.240233
	1	643	7.89	454				3.85448					1	786	7.13	501				4.55128					1	686	7.64	467				3.39966
	1	695	7.59	506				4.29597					1	847	6.87	562				5.10543					1	719	7.46	500				3.63989
	1+TBZ	189	14.55										1+TBZ	285	11.85										1+TBZ	219	13.51
A	2	668	7.74	463	2101.86	2.10186	105.093	3.94769	3.68622	0.335285		A	2	500	8.94	311	1830.96	1.83096	91.548	3.04402	2.76343	0.278968		A	2	543	8.58	313	2109.48	2.10948	105.474	2.6591	2.80636	0.134416
	2	593	8.21	388				3.30822					2	471	9.22	282				2.76017					2	564	8.42	334				2.83751
	2	651	7.84	446				3.80274					2	443	9.5	254				2.48611					2	574	8.35	344				2.92246
	2+TBZ	205	13.97										2+TBZ	189	14.55										2+TBZ	230	13.19
A	3	849	6.86	640	2170.05	2.17005	108.503	5.28538	5.56616	0.430389		A	3	745	7.33	591	1992.52	1.99252	99.626	5.31558	4.56306	0.789256		A	3	493	9.01	294	2176.04	2.17604	108.802	2.42129	2.6409	0.190373
	3	857	6.83	648				5.35145					3	570	8.38	416				3.74159					3	532	8.67	333				2.74248
	3	943	6.51	734				6.06167					3	669	7.73	515				4.63202					3	534	8.65	335				2.75895
	3+TBZ	209	13.83										3+TBZ	154	16.12										3+TBZ	199	14.18
A	4	576	8.33	380	1953.07	1.95307	97.6535	3.48684	3.54189	0.0661683		A	4	608	8.11	446	1829.82	1.82982	91.491	4.3681	3.87514	0.494602		A	4	402	9.98	245	2273.42	2.27342	113.671	1.93131	1.5503	0.333916
	4	580	8.3	384				3.52354					4	507	8.88	345				3.37891					4	336	10.91	179				1.41104
	4	590	8.23	394				3.6153					4	558	8.47	396				3.8784					4	323	11.13	166				1.30856
	4+TBZ	196	14.29										4+TBZ	162	15.71										4+TBZ	157	15.96
B	5	618	8.05	424	1909.87	1.90987	95.4935	3.97858	4.18189	0.427367		B	5	546	8.56	358	1873.81	1.87381	93.6905	3.42392	3.20076	0.706012		B	5	529	8.7	324	2079.83	2.07983	103.991	2.79179	3.07901	0.250081
	5	692	7.6	498				4.67295					5	440	9.53	252				2.41013					5	576	8.33	371				3.19677
	5	609	8.1	415				3.89413					5	582	8.29	394				3.76822					5	582	8.29	377				3.24847
	5+TBZ	194	14.36										5+TBZ	188	14.59										5+TBZ	205	13.97
B	6	542	8.59	332	1891.6	1.8916	94.58	3.14539	3.61278	0.483951		B	6	594	8.21	389	1981.27	1.98127	99.0635	3.51861	3.64826	0.141388		B	6	731	7.4	524	1984.41	1.98441	99.2205	4.73223	4.34691	0.360146
	6	644	7.88	434				4.11175					6	606	8.12	401				3.62716					6	682	7.66	475				4.28971
	6	588	8.25	378				3.5812					6	625	8	420				3.79902					6	652	7.83	445				4.01878
	6+TBZ	210	13.8										6+TBZ	205	13.97										6+TBZ	207	13.9
B	7	751	7.3	543	2153.49	2.15349	107.674	4.5188	4.12212	0.347766		B	7	466	9.26	307	1805.99	1.80599	90.2995	3.04641	2.63956	0.352377		B	7	673	7.71	498	2097.72	2.09772	104.886	4.25449	4.12634	0.142699
	7	686	7.64	478				3.97787					7	405	9.94	246				2.4411					7	640	7.91	465				3.97257
	7	673	7.71	465				3.86969					7	404	9.95	245				2.43118					7	661	7.78	486				4.15197
	7+TBZ	208	13.87										7+TBZ	159	15.86										7+TBZ	175	15.12
B	8	543	8.58	274	2072.06	2.07206	103.603	2.36981	1.77015	0.553082		B	8	560	8.45	372	1945.25	1.94525	97.2625	3.42715	3.26746	0.145764		B	8	375	10.33	177	2216.71	2.21671	110.835	1.43097	1.8864	0.497469
	8	417	9.79	148				1.28004					8	539	8.61	351				3.23368					8	497	8.97	299				2.41729
	8	461	9.31	192				1.6606					8	529	8.7	341				3.14156					8	422	9.74	224				1.81094
	8+TBZ	269	12.19										8+TBZ	188	14.59										8+TBZ	198	14.21
	DA	184391	0.47	Specific activity	55.8 cpm/fmol								DA	164325	0.49	Specific activity	55.4 cpm/fmol								DA	166351	0.49	Specific activity	55.4 cpm/fmol
	3H STANDARD	35139	1.07	Counting efficiency	63.5619								3H STANDARD	34876	1.07	Counting efficiency	63.0862								3H STANDARD	34855	1.07	Counting efficiency	63.0482
																									LSC	31	35.92
																									FRIDGE	13	55.47
																									WATER BATH	75	23.09
																									COUNTER	11	60.3
																									BRANDEL	15	51.64
																									BRANDEL FLOOR	33	34.82
																									LSC FLOOR	12	57.74
																									SINK IN	16	50
																									SINK OUT	11	60.3
Compiled Data
	DAY 1					DAY 2					DAY 3
	ID	Number	fmol/ug	Average	St dev	ID	Number	fmol/ug	Average	St dev	ID	Number	fmol/ug	Average	St dev
	A	1	3.97335	4.04127	0.228444	A	1	4.82381	4.82684	0.277086	A	1	3.88012	3.63989	0.240233
		1	3.85448		0.0565278		1	4.55128		0.0574053		1	3.39966		0.066
		1	4.29597				1	5.10543				1	3.63989
		1+TBZ					1+TBZ					1+TBZ
	A	2	3.94769	3.68622	0.335285	A	2	3.04402	2.76343	0.278968	A	2	2.6591	2.80636	0.134416
		2	3.30822		0.0909563		2	2.76017		0.10095		2	2.83751		0.0478968
		2	3.80274				2	2.48611				2	2.92246
		2+TBZ					2+TBZ					2+TBZ
	A	3	5.28538	5.56616	0.430389	A	3	5.31558	4.56306	0.789256	A	3	2.42129	2.6409	0.190373
		3	5.35145		0.0773223		3	3.74159		0.172966		3	2.74248		0.0720862
		3	6.06167				3	4.63202				3	2.75895
		3+TBZ					3+TBZ					3+TBZ
	A	4	3.48684	3.54189	0.0661683	A	4	4.3681	3.87514	0.494602	A	4	1.93131	1.5503	0.333916
		4	3.52354		0.0186816		4	3.37891		0.127635		4	1.41104		0.215388
		4	3.6153				4	3.8784				4	1.30856
		4+TBZ					4+TBZ					4+TBZ
	B	5	3.97858	4.18189	0.427367	B	5	3.42392	3.20076	0.706012	B	5	2.79179	3.07901	0.250081
		5	4.67295		0.102195		5	2.41013		0.220576		5	3.19677		0.081221
		5	3.89413				5	3.76822				5	3.24847
		5+TBZ					5+TBZ					5+TBZ
	B	6	3.14539	3.61278	0.483951	B	6	3.51861	3.64826	0.141388	B	6	4.73223	4.34691	0.360146
		6	4.11175		0.133955		6	3.62716		0.038755		6	4.28971		0.0828511
		6	3.5812				6	3.79902				6	4.01878
		6+TBZ					6+TBZ					6+TBZ
	B	7	4.5188	4.12212	0.347766	B	7	3.04641	2.63956	0.352377	B	7	4.25449	4.12634	0.142699
		7	3.97787		0.0843657		7	2.4411		0.133498		7	3.97257		0.0345824
		7	3.86969				7	2.43118				7	4.15197
		7+TBZ					7+TBZ					7+TBZ
	B	8		1.47032	0.269092	B	8	3.42715	3.26746	0.145764	B	8	1.43097	1.8864	0.497469
		8	1.28004		0.183016		8	3.23368		0.0446107		8	2.41729		0.263714
		8	1.6606	ALT	1.47		8	3.14156				8	1.81094	ALT	1.62
		8+TBZ					8+TBZ					8+TBZ
Averages
A	B
4.04127	4.18189
3.68622	3.61278
5.56616	4.12212
3.54189	1.47
4.82684	3.20076
2.76343	3.64826
4.56306	2.63956
3.87514	3.26746
3.63989	3.07901
2.80636	4.34691
2.6409	4.12634
1.5503	1.8864

## Sheet: Patch Clamp
		RMP	IH	IAR	Tau	Rin	Amplitudes	Half Widths	Rise Time 10-90%	Decay Time 90-10%	Threshold	ISI1	ISIN	ISI1/ISIN	fAHP Diff	spike #
G1 10 15 2018 stiatum_0000		-70	0.00465892	1.92584	4.93596	70.0887	89.4338	0.976497	0.347471	0.837492	-42.509	27.2	31.4	0.866242	-4.77295	24	8
G1 10 18 2018 Striatum_0008		-72	0.00123316	2.72227	10.3168	92.6717	68.453	1.05365	0.432694	0.795702	-33.493	22.4	41.1	0.545012	-8.27637	21	1
G1 10 23 2018 Striatum_0004		-74.4	0.00222162	1.71067	3.16273	70.0073	65.8315	1.22754	0.473748	0.895612	-24.1526	40	58	0.689655	-8.53271	12	4
G1 10 24 2018 Striatum_0003		-67	0.00604128	1.6446	3.49806	57.4341	69.4519	1.34752	0.479771	1.27382	-28.8656	23.8	53.5	0.44486	-1.66626	17	9
G2 10 18 2018 Striatum_0001		-77	0.000381005	1.34826	1.41888	35.2376	62.2681	1.11726	0.4265	0.856973	-25.5971	17.4	38.4	0.453125	-6.57959	21
G2 10 23 2018 Striatum_0000		-75.6	0.0018733	1.26609	2.65675	60.6079	65.154	1.14326	0.430485	0.865982	-28.6997	45.9	48.5	0.946392	-7.73926	13
G2 10 24 2018 Striatum_0005		-71	0.00250089	1.18392	2.03832	55.2979	69.3858	1.35856	0.445281	1.29006	-27.7771	37.9	69.1	0.54848	-2.01416	11
G3 10 18 2018 Striatum_0000		-67	0.00698201	1.97821	9.38195	181.885	74.5483	1.39532	0.474188	1.37594	-31.5643	32.5	58.2	0.558419	-7.34253	18
G4 10 22 2018 Striatum_0002		-73	0.00144619	1.95871	6.85218	139.465	72.8923	1.33423	0.474406	1.30635	-41.7837	27.5	38	0.723684	-3.25318	19
G4 10 23 2018 Striatum_0000		-70	0.0122626	2.12271	5.00348	96.1304	63.4837	1.61747	0.46336	1.59814	-28.9052	16.7	48.6	0.343621	-3.17993	16
G5 10 15 2018 stiatum_0003		-77.8	0.00101978	1.50365	4.75338	51.0864	68.2241	0.97592	0.368121	0.764267	-28.6011	26.2	29.8	0.879195	-6.98242	22
G5 10 23 2018 Striatum_0000		-75	0.00250382	1.25858	2.26436	76.5381	80.4952	1.18802	0.37745	1.02744	-37.1318	27.9	42.3	0.659574	-8.00781	19
G6 10 15 2018 stiatum_0002		-78.7	0.00134794	1.67365	5.98391	41.748	74.5229	0.935464	0.357371	0.719319	-36.793	25.9	37.6	0.68883	-8.12988	21
G1 11 15 2018 Striatum_0005		-78	0.000911875	2.52974	6.746	49.1333	80.5013	0.921534	0.337196	0.845043	-44.8761	19.2	26.6	0.721805	-1.67847	Knee		10
G2 11 15 2018 Striatum_0007		-79.3	0.0007155	2.90495	5.33109	52.7445	82.429	1.12962	0.410382	0.981398	-41.2984	22.7	30.4	0.746711	-3.1311	Knee
G3 11 15 2018 Striatum_0013		-76	0.00457341	3.226	8.25943	70.6787	76.9369	1.05181	0.403583	0.994512	-38.7553	18.7	34.7	0.538905	-0.665283	Knee
G3 11 15 2018 Striatum_0004		-75.8	0.00438727	1.72625	2.58269	22.8577	80.9794	0.876263	0.341288	0.697198	-37.6058	27.8	30	0.926667	-8.41064	Local Min
G5 11 15 2018 Striatum_0001		-73.3	0.00178264	1.65169	3.23044	34.0169	75.2482	0.907251	0.339654	0.751044	-36.8368	15.6	29.4	0.530612	-6.71387	Local Min
G1 12 6 2018 _0001		-75	0.00083271	1.93375	4.39918	63.0493	68.6971	0.975558	0.40306	0.731319	-31.0547	24.4	31.6	0.772152	-9.57642	Local Min		17
G1 12 6 2018 _0011		-76.2	0.000914283	2.35224	5.13438	62.8662	73.4619	0.854169	0.377856	0.671697	-39.9516	16.1	23.2	0.693966	-5.52979	Local Min
G3 12 6 2018 _0000		-71.8	0.00310315	1.46871	3.57903	68.6646	61.2061	1.12729	0.447301	0.900288	-26.6042	49.8	29.2	1.70548	-9.5459	Local Min
G4 12 6 2018 _0001		NA	0.0165902	1.49691	2.15822	20.5383	73.5046	1.20225	0.436762	1.08296	-36.5692	26.5	46.9	0.565032	-1.62964	Knee
G1 11 19 2018 _0002		-76.6	0.00242481	2.39588	5.51874	43.2434	78.7272	1.05765	0.365092	0.940206	-38.5844	13.5	26.4	0.511364	-3.50952	Knee	spke figure	14
G2 11 19 2018 _0001		-75.7	0.00224721	1.90264	4.54783	54.1992	62.8876	1.06534	0.453456	0.805278	-25.8942	32	49.5	0.646465	-5.45654	Knee
G4 11 19 2018 _0005		-75.9	0.00323453	1.49165	5.20402	59.021	72.5606	0.982709	0.383221	0.814049	-35.7768	18.5	32.9	0.56231	-6.70776	Knee
G5 11 19 2018 _0000		-71	0.00453934	1.87144	7.87892	112.61	81.841	1.11609	0.378009	1.19599	-40.858	19.2	31	0.619355	-2.17285	Knee
Mean		-74.124	0.00348959	1.89419	4.87834	66.9931	72.8125	1.11301	0.408758	0.962234	-34.2515	25.9731	39.0885	0.687997	-5.43096	18
SD		3.40114	0.00369525	0.525325	2.31331	35.1424	7.263	0.183958	0.0472434	0.241403	6.09435	9.26341	11.733	0.256612	2.81114	4.04145
SR		0.667018	0.000724698	0.103025	0.453677	6.89199	1.42439	0.0360772	0.00926519	0.0473431	1.1952	1.81671	2.30103	0.0503258	0.55131	0.792594
		-72.9615	0.00342096	1.71517	4.78975	79.0922	71.088	1.20544	0.426988	1.0467	-31.9902	28.5615	45.7308	0.642084	-5.88285	18
		-75.3833	0.00355822	2.07322	4.96692	54.8941	74.537	1.02058	0.390528	0.877768	-36.5127	23.3846	32.4462	0.733909	-4.97906	#DIV/0!
		-74.1	0.00370746	1.69287	3.90824	61.0329	73.1083	1.35475	0.478357	1.19461	-33.198	30.3222	37.2222	0.836891	-5.83089	#DIV/0!
n	26
				decrease				increase		increase
			0.926828	0.0819182	0.84978	0.0786244	0.233352	0.00744315	0.046705	0.0735502	0.0566413	0.158239	0.00201395	0.372317	0.423576	#DIV/0!
G1 10 19 2018 Striatum_0004		-76	0.00147428	2.08323	5.55429	54.8706	76.9501	1.10269	0.418018	0.97149	-37.971	20.4	37	0.551351	-2.52686	22			Group B			Group A
G1 10 22 2018 Striatum_0000		-69	0.0281795	1.25603	1.46715	22.0032	72.0591	1.25738	0.38207	1.3467	-34.9976	14.4	65.3	0.220521	-4.18701	17		44	2018-10-22	44		2018-10-15	8
G4 10 25 2018 Striatum_0000		-75	0.00207422	1.49575	4.20887	83.7402	69.6543	1.18606	0.420601	0.988265	-36.5367	16.3	31.7	0.514196	-5.48096	30		43	2018-10-25	43		2018-10-18	1
G4 10 26 2018 Striatum_0000		-72	0.00878949	1.97284	3.76489	57.312	63.4989	0.96528	0.376794	0.786377	-31.0944	26.6	38.1	0.698163	-5.32837	20			2018-10-19	45		2018-10-23	4
G3 10 19 2018 Striatum_0000		-73	0.00249354	1.5295	3.32994	36.499	73.999	1.1698	0.395628	1.10795	-39.2324	15.3	32.2	0.475155	-2.81982	27			2018-10-26	41		2018-10-24	9
G3 10 22 2018 Striatum_0005		-75	0.00165353	1.61124	3.2565	48.5229	67.0766	1.13633	0.437009	0.935316	-32.0333	32.4	42.2	0.767773	-6.26221	16			2018-11-16	39		2018-11-15	10
G4 10 19 2018 Striatum_0003		-75.5	0.00247124	2.28639	8.44514	129.089	65.5426	1.38934	0.480774	1.42404	-34.0881	11	46	0.23913	-3.89404	18		45	2018-12-05	26		2018-12-06	17
G2 10 19 2018 Striatum_0004		-74	0.00145122	1.4354	3.03071	40.1611	71.9503	0.961783	0.331226	0.836044	-34.3669	28.1	38.4	0.731771	-5.21851	18						2018-11-19	14
G2 10 22 2018 Striatum_0004		-64	0.00687159	1.20872	2.40427	42.7246	69.6727	1.46441	0.425296	1.58014	-28.536	24.8	44.4	0.558559	-10.6873	13
G2 10 25 2018 Striatum_0000		-75	0.00171594	1.01141	2.14013	63.1714	57.5409	1.17403	0.429793	0.937466	-30.6854	16.7	39	0.428205	-6.40869	25
G2 10 26 2018 Striatum_0000		-72	0.00251462	1.28465	2.38515	48.7061	66.0156	1.13331	0.421957	0.907307	-31.3894	12.5	18.6	0.672043	-0.286865	27
G1 10 25 2018 Striatum_0005		-75.5	0.00133523	1.39121	3.25894	54.1992	69.2352	1.38154	0.421716	1.25563	-30.0781	37.1	42.1	0.881235	-4.6875	17
G1 10 26 2018 Striatum_0000		-73.2	0.0140559	1.21082	4.76589	48.3805	72.5759	1.27638	0.409574	1.15641	-32.3842	16.9	16.5	1.02424	-3.44849	21		41
G1 11 16 2018 _0005		-77.3	0.00602819	1.85484	3.25578	32.0231	81.0018	1.04915	0.358633	1.01271	-42.5151	13.2	15.9	0.830189	-2.85645	Knee		39
G3 11 16 2018 _0000		-70	0.00326497	1.28902	2.46351	95.3979	61.9812	1.12252	0.457183	0.780894	-26.4313	32.6	29.4	1.10884	-12.2864	Local Min
G4 11 16 2018 _0006		-72.2	0.00383756	1.67213	3.34733	61.0962	72.2646	1.02679	0.39018	0.819145	-32.4432	22.7	28.5	0.796491	-4.74854	Local Min
G5 11 16 2018 _0001		NA	0.00194653	1.34071	2.18144	26.947	62.3708	0.858854	0.372392	0.636672	-33.7352	62.2	36.7	1.69482	-9.64966	Local Min
G1 12 5 2018 _0007		-76	0.00406038	2.33164	7.1738	74.707	83.3862	1.71985	0.5901	1.62513	-36.8083	26.1	46.5	0.56129	-3.04566	Knee		26
G2 12 5 2018 _0000		-74.4	0.00376463	1.24538	6.28018	93.2007	66.802	2.09218	0.710024	1.73613	-22.9675	46.6	60.2	0.774086	-2.64282	Knee
G3 12 5 2018 _0006		-72.7	0.00202905	2.28305	3.61694	67.0776	78.419	1.81943	0.530502	1.8354	-37.1053	20.3	38.7	0.524548	-4.82788	Knee
G5 12 5 2018 _0000		-77.9	0.00367491	1.3404	3.23331	33.844	75.4995	1.18794	0.438044	1.00566	-37.2711	27.3	43.1	0.633411	-7.6416	Knee
G6 12 5 2018 _0002		-72.3	0.00476097	1.87862	3.62186	65.0024	76.2492	1.31604	0.45815	1.29979	-29.5054	21.9	36	0.608333	-4.77905	Knee
Mean		-73.4286	0.00492943	1.5915	3.78118	58.1217	70.6248	1.26323	0.438894	1.13567	-33.2807	24.7909	37.5682	0.695198	-5.16885	20.8462
SD		3.10936	0.00598687	0.396664	1.71996	25.4728	6.51463	0.295213	0.0826633	0.334992	4.47069	12.1368	12.0408	0.311574	2.83646	5.08013
SR		0.662919	0.00127641	0.0845691	0.366697	5.43083	1.38892	0.0629396	0.0176239	0.0714206	0.953154	2.58758	2.56711	0.0664278	0.604735	1.08309
n	22
